# Supplementary material for: Enhancing the Uniformity of Bowl-Shaped Gold Nanoparticles Using a Dynamic System in an Electrochemical Microfluidic Chip
Source: Nanomaterials (Basel). 2026 May 21;16(10):640. doi: 10.3390/nano16100640 (PMC13209651; doi:10.3390/nano16100640)
Supplement: Supplementary file 1 [file nanomaterials-16-00640-s001.zip]

Archive with 1 entries (1 files):
- nanomaterials-4297279-supplementary.pdf
